# Supplementary material for: TonEBP: A Key Transcription Factor in Microglia Following Intracerebral Hemorrhage Induced-Neuroinflammation
Source: Int J Mol Sci. 2024 Jan 24;25(3):1438. doi: 10.3390/ijms25031438 (PMC10855931; doi:10.3390/ijms25031438)
Supplement: Supplementary file 1 [file ijms-25-01438-s001.zip]

Archive with 1 entries (1 files):
- ijms-2784103-supplementary.pdf
